# Supplementary material for: Mapping neurological symptoms and muscle tension representations in impaired gray matter volume of Wilson disease
Source: Front Neurol. 2025 Jun 5;16:1560848. doi: 10.3389/fneur.2025.1560848 (PMC12176595; doi:10.3389/fneur.2025.1560848)
Supplement: Supplementary file 1 [file Table_1.XLSX]

## Sheet: Sheet1
Supplementary Table 1 Correlations between GV and UWDRS-N in the cortical areas
regionLongName	cortex	R	P
Second_Visual_Area_L	Early_Visual	-0.3404	0.0438
Third_Visual_Area_L	Early_Visual	-0.5335	0.0056
Eighth_Visual_Area_L	Ventral_Stream_Visual	-0.305	0.0463
Primary_Auditory_Cortex_L	Early_Auditory	-0.3017	0.0432
Area_5m_ventral_L	Paracentral_Lobular_and_Mid_Cingulate	-0.3897	0.0239
Area_23c_L	Paracentral_Lobular_and_Mid_Cingulate	-0.4036	0.0246
Area_47l_(47_lateral)_L	Inferior_Frontal	-0.3088	0.0458
Area_47s_L	Orbital_and_Polar_Frontal	-0.4265	0.0237
Area_52_L	Early_Auditory	-0.3854	0.0222
Area_PFcm_L	Early_Auditory	-0.3031	0.0457
Posterior_Insular_Area_2_L	Insular_and_Frontal_Opercular	0.5553	0.006
Middle_Insular_Area_L	Insular_and_Frontal_Opercular	0.3859	0.0236
Anterior_Ventral_Insular_Area_L	Insular_and_Frontal_Opercular	-0.3338	0.0405
Frontal_Opercular_Area_3_L	Insular_and_Frontal_Opercular	-0.318	0.0462
PreSubiculum_L	Medial_Temporal	-0.2987	0.0434
Area_PF_Complex_L	Inferior_Parietal	-0.3178	0.0441
VentroMedial_Visual_Area_3_L	Ventral_Stream_Visual	-0.4092	0.0249
Posterior_OFC_Complex_L	Anterior_Cingulate_and_Medial_Prefrontal	-0.3356	0.0417
Insular_Granular_Complex_L	Insular_and_Frontal_Opercular	-0.4561	0.0191
Medial_Belt_Complex_L	Early_Auditory	-0.3914	0.0278
Primary_Auditory_Cortex_R	Early_Auditory	-0.3209	0.0466
Area_OP2-3-VS_R	Posterior_Opercular	-0.4169	0.0246
Area_52_R	Early_Auditory	-0.4383	0.0223
Posterior_Insular_Area_2_R	Insular_and_Frontal_Opercular	0.2957	0.0437
Middle_Insular_Area_R	Insular_and_Frontal_Opercular	0.2834	0.0482
Frontal_Opercular_Area_2_R	Insular_and_Frontal_Opercular	-0.3393	0.0418
PreSubiculum_R	Medial_Temporal	-0.2835	0.0498
VentroMedial_Visual_Area_3_R	Ventral_Stream_Visual	-0.3021	0.0446
posterior_OFC_Complex_R	Anterior_Cingulate_and_Medial_Prefrontal	-0.3138	0.0446
Insular_Granular_Complex_R	Insular_and_Frontal_Opercular	-0.4892	0.0118
Medial_Belt_Complex_R	Early_Auditory	-0.39	0.0259
