# Supplementary material for: Mapping neurological symptoms and muscle tension representations in impaired gray matter volume of Wilson disease
Source: Front Neurol. 2025 Jun 5;16:1560848. doi: 10.3389/fneur.2025.1560848 (PMC12176595; doi:10.3389/fneur.2025.1560848)
Supplement: Supplementary file 2 [file Table_2.XLSX]

## Sheet: Sheet1
Supplementary Table 2 Correlations between GV and UWDRS-N in the subcortical areas
subcort location	R	P
Right Thalamus	-0.4473	0.0415
Right Caudate Nucleus	-0.4419	0.0415
Left Thalamus	-0.4353	0.0417
Left Putamen	0.5309	0.0340
Left Putamen	-0.4738	0.0415
Left Caudate Nucleus	-0.4730	0.0415
Left Caudate Nucleus	-0.4535	0.0415
Left Caudate Nucleus	-0.4589	0.0415
Right Putamen	0.3972	0.0340
