# Supplementary material for: Mapping neurological symptoms and muscle tension representations in impaired gray matter volume of Wilson disease
Source: Front Neurol. 2025 Jun 5;16:1560848. doi: 10.3389/fneur.2025.1560848 (PMC12176595; doi:10.3389/fneur.2025.1560848)
Supplement: Supplementary file 3 [file Table_3.XLSX]

## Sheet: Sheet1
Supplementary Table 3 Correlations between GV and muscle tension value
subcort location	R	P
Right Caudate Nucleus	0.2801	0.0449
Right Caudate Nucleus	0.2967	0.0494
Left Caudate Nucleus	0.2427	0.0490
Left Caudate Nucleus	0.2824	0.0479
Left Caudate Nucleus	0.2896	0.0484
